# Supplementary material for: Early use of intrapartum intra-aortic balloon pump support for haemodynamic stabilization of peripartum and anthracycline-induced cardiomyopathy: a case report
Source: Eur Heart J Case Rep. 2024 Jan 23;8(2):ytae033. doi: 10.1093/ehjcr/ytae033 (PMC10849077; doi:10.1093/ehjcr/ytae033)
Supplement: ytae033_Supplementary_Data [file ytae033_supplementary_data.zip]

Archive with 2 entries (2 files):
- Video 1 IABP.mp4
- Video 2 IABP.mp4
